# Supplementary material for: Metabolome-wide association study on physical activity
Source: Sci Rep. 2023 Feb 9;13:2374. doi: 10.1038/s41598-022-26377-7 (PMC9911764; doi:10.1038/s41598-022-26377-7)
Supplement: Supplementary file 1 — Supplementary Tables. [file 41598_2022_26377_MOESM1_ESM.xlsx]

## Sheet: ST1-PA and metabolites (model1)
Supplementary Table 1. Associations of significant metabolites with moderate, vigouros and total physical activity in model 1
Metabolite	Vigorous			Moderate			Total
	Beta	SE	P-value	Beta	SE	P-value	Beta	SE	P-value
3.4.hydroxyphenyl.lactate	0.012	0.001	2.8e-12	0.005	0.001	0.007	0.002	0.0006	3.6e-06
1.1.enyl.palmitoyl.2.linoleoyl.GPC.P.16.0.18.2	0.008	0.001	2.2e-09	0.002	0.001	0.089	0.001	0.0004	0.001
indolelactate	0.01	0.001	6.2e-09	0.001	0.001	0.302	0.001	0.0005	0.013
1.1.enyl.stearoyl.2.docosahexaenoyl.GPC.P.18.0.22.6.	0.012	0.002	6.5e-09	0.003	0.002	0.191	0.001	0.0007	0.01
alpha.hydroxyisovalerate	0.013	0.002	1.2e-08	0.002	0.002	0.263	0.001	0.0007	0.023
1.1.enyl.palmitoyl.2.docosahexaenoyl.GPC.P.16.0.22.6.	0.01	0.001	1.4e-08	0.003	0.002	0.125	0.001	0.0006	0.004
imidazole.lactate	0.01	0.002	2.6e-08	0.005	0.002	0.012	0.002	0.0006	0.0002
diacylglycerol.16.1.18.2..2.16.0.18.3.1.	-0.026	0.004	8.5e-08	-0.006	0.005	0.233	-0.004	0.001	0.004
phenyllactate.PLA.	0.01	0.001	1.2e-07	0.003	0.002	0.096	0.002	0.0006	0.0004
1.1.enyl.oleoyl.2.docosahexaenoyl.GPE.P.18.1.22.6.	0.018	0.003	2.4e-07	0.008	0.003	0.025	0.003	0.001	0.005
1.1.enyl.stearoyl.2.docosahexaenoyl.GPE.P.18.0.22.6.	0.011	0.002	3.3e-07	0.004	0.002	0.096	0.001	0.0007	0.01
palmitoyl.oleoyl.glycerol.16.0.18.1.2.	-0.02	0.004	5.5e-07	-0.009	0.004	0.03	-0.004	0.001	0.0006
1.1.enyl.palmitoyl.2.oleoyl.GPC.P.16.0.18.1.	0.007	0.001	6e-07	0.002	0.001	0.153	0.001	0.0004	0.0211
pristanate	0.04	0.008	6.9e-07	0.018	0.008	0.03	0.008	0.002	0.001
1.1.enyl.stearoyl.GPC.P.18.0.	0.02	0.004	9.4e-07	0.006	0.004	0.133	0.003	0.001	0.009
1.1.enyl.palmitoyl.2.docosahexaenoyl.GPE.P.16.0.22.6.	0.008	0.001	1.3e-06	0.003	0.001	0.046	0.001	0.0006	0.004
methionine.sulfone	0.011	0.002	1.4e-06	0.002	0.002	0.279	0.001	0.0007	0.026
oleoyl.oleoyl.glycerol.18.1.18.1.2.	-0.015	0.003	1.8e-06	-0.005	0.003	0.137	-0.003	0.001	0.001
glutamate	-0.007	0.001	1.9e-06	-0.004	0.001	0.008	-0.001	0.0005	0.002
palmitoyl.linoleoyl.glycerol.16.0.18.2.2.	-0.016	0.003	2.4e-06	-0.003	0.003	0.286	-0.003	0.001	0.006
1.1.enyl.stearoyl.2.arachidonoyl.GPC.P.18.0.204.	0.011	0.002	2.5e-06	0.006	0.002	0.021	0.002	0.0008	0.004
diacylglycerol.14.0.18.1.16.0.16.1.1.	-0.03	0.006	2.9e-06	-0.008	0.006	0.215	-0.004	0.002	0.043
1.1.enyl.stearoyl.2.linoleoyl.GPC.P.18.0.18.2.	0.008	0.001	4.3e-06	0.002	0.002	0.225	0.001	0.0006	0.061
oleoyl.linoleoyl.glycerol.18.1.18.2.1.	-0.012	0.002	1e-05	-0.004	0.003	0.133	-0.002	0.0009	0.001
1.linolenoylglycerol.18.3.	-0.026	0.005	1e-05	-0.011	0.006	0.065	-0.005	0.001	0.005
1.1.enyl.palmitoyl.2.arachidonoyl.GPC.P.16.0.20.4.	0.006	0.001	1.1e-05	0.001	0.001	0.441	0.0007	0.0004	0.112
tiglylcarnitine.C5.1.DC.	0.01	0.002	1.2e-05	0.003	0.002	0.124	0.0012	0.0007	0.114
1.1.enyl.stearoyl.2.oleoyl.GPC.P.18.0.18.1.	0.008	0.001	1.3e-05	0.002	0.002	0.215	0.001	0.0006	0.036
oleoyl.oleoyl.glycerol.18.1.18.1.1.	-0.015	0.003	1.3e-05	-0.005	0.003	0.134	-0.003	0.001	0.003
diacylglycerol.14.0.18.1.16.0.16.1.2.	-0.037	0.008	1.3e-05	-0.009	0.009	0.289	-0.005	0.002	0.046
alpha.hydroxyisocaproate	0.006	0.001	1.7e-05	0.001	0.001	0.266	0.001	0.0005	0.042
1.stearoyl.2.dihomo.linolenoyl.GPC.18.0.20.3.3.or.6.	-0.007	0.001	1.9e-05	-0.004	0.001	0.021	-0.001	0.0005	0.0633
oleoyl.linoleoyl.glycerol.18.1.18.2.2.	-0.012	0.002	2.3e-05	-0.003	0.003	0.254	-0.002	0.0009	0.005
isobutyrylcarnitine.C4.	0.012	0.003	2.8e-05	0.005	0.003	0.091	0.002	0.001	0.0317
fumarate	0.005	0.001	3.9e-05	0.003	0.001	0.044	0.001	0.0004	0.004
2.hydroxy.3.methylvalerate	0.008	0.002	4.2e-05	0.002	0.002	0.374	0.001	0.0007	0.11
heptanoate	-0.0300857	0.00836891	0.000331573	-0.0377087	0.00892069	2.46e-05	-0.0120209	0.00279566	1.78339e-05

## Sheet: ST2-PA and metabolites
Supplementary Table 2. Associations of significant metabolites with moderate, vigorous and total physical activity using three different models
Moderate Physical Activity
Metabolite	Model 1*		Model 2**		Model3***
	Beta	P-value	Beta	P-value	Beta	P-value
heptanoate	-0.0300857	2.46e-05	-0.0378737	2.28e-05	-0.038143	2.06745e-05
Vigorous Physical Activity
Metabolite	Model 1*		Model 2**		Model3***
	Beta	P-value	Beta	P-value	Beta	P-value
3.4.hydroxyphenyl.lactate	0.012	2.8e-12	0.013	4.6e-13	0.012	2.2e-12
1.1.enyl.palmitoyl.2.linoleoyl.GPC.P.16.0.18.2.	0.008	2.2e-09	0.007	3.9e-08	0.007	1.6e-07
indolelactate	0.01	6.2e-09	0.01	4.4e-09	0.01	7.9e-09
1.1.enyl.stearoyl.2.docosahexaenoyl.GPC.P.18.0.22.6..	0.012	6.5e-09	0.011	1e-07	0.01	8.8e-07
alpha.hydroxyisovalerate	0.013	1.2e-08	0.013	4.3e-09	0.013	6.9e-09
1.1.enyl.palmitoyl.2.docosahexaenoyl.GPC.P.16.0.22.6.	0.01	1.4e-08	0.01	8e-08	0.009	5.9e-07
imidazole.lactate	0.011	2.6e-08	0.01	6.9e-08	0.01	1.1e-07
diacylglycerol.16.1.18.2.2.16.0.18.3.1.	-0.026	8.5e-08	-0.023	1.1e-06	-0.022	5.6e-06
phenyllactate.PLA.	0.01	1.2e-07	0.01	9.4e-08	0.009	3.7e-07
1.1.enyl.oleoyl.2.docosahexaenoyl.GPE.P.18.1.22.6.	0.018	2.4e-07	0.017	8.3e-07	0.016	4.2e-06
1.1.enyl.stearoyl.2.docosahexaenoyl.GPE.P.18.0.22.6.	0.011	3.3e-07	0.011	1.4e-06	0.01	3.9e-06
palmitoyl.oleoyl.glycerol.16.0.18.1.2.	-0.02	5.5e-07	-0.017	8.8e-06	-0.015	6.5e-05
1.1.enyl.palmitoyl.2.oleoyl.GPC.P.16.0.18.1.	0.007	6e-07	0.006	9.1e-06	0.006	2.2e-05
pristanate	0.04	6.9e-07	0.038	2.3e-06	0.042	2.5e-07
1.1.enyl.stearoyl.GPC.P.18.0.	0.02	9.4e-07	0.019	5e-06	0.018	9.2e-06
1.1.enyl.palmitoyl.2.docosahexaenoyl.GPE.P.16.0.22.6.	0.008	1.3e-06	0.008	1.3e-06	0.008	3.3e-06
methionine.sulfone	0.011	1.4e-06	0.01	4.6e-06	0.01	1.8e-05
oleoyl.oleoyl.glycerol.18.1.18.1.2.	-0.015	1.8e-06	-0.012	2.4e-05	-0.011	0.0001
glutamate	-0.007	1.9e-06	-0.005	4e-05	-0.005	0.0001
palmitoyl.linoleoyl.glycerol.16.0.18.2.2.	-0.0168	2.4e-06	-0.013	3.6e-05	-0.012	0.0001
1.1.enyl.stearoyl.2.arachidonoyl.GPC.P.18.0.20.4.	0.011	2.5e-06	0.011	5.1e-06	0.01	1.6e-05
diacylglycerol.14.0.18.1.16.0.16.1.1.	-0.03	2.9e-06	-0.026	2.7e-05	-0.024	0.0001
1.1.enyl.stearoyl.2.linoleoyl.GPC.P.18.0.18.2.	0.008	4.3e-06	0.007	6.2e-05	0.007	9.7e-05
oleoyl.linoleoyl.glycerol.18.1.18.2.1.	-0.012	1e-05	-0.01	9.5e-05	-0.01	0.0002
1.linolenoylglycerol.18.3.	-0.026	1e-05	-0.024	2.7e-05	-0.026	1e-05
1.1.enyl.palmitoyl.2.arachidonoyl.GPC. P.16.0.20.4.	0.006	1.1e-05	0.006	1.2e-05	0.005	4.8e-05
tiglylcarnitine.C5.1.DC.	0.01	1.2e-05	0.01	1.1e-05	0.009	3.2e-05
1.1.enyl.stearoyl.2.oleoyl.GPC..P.18.0.18.1.	0.008	1.3e-05	0.007	0.0001	0.007	9.8e-05
oleoyl.oleoyl.glycerol.18.1.18.1.1.	-0.015	1.3e-05	-0.012	0.0001	-0.011	0.0008
diacylglycerol.14.0.18.1.16.0.16.1.2.	-0.037	1.3e-05	-0.032	0.0001	-0.029	0.0004
alpha.hydroxyisocaproate	0.006	1.7e-05	0.007	1.6e-06	0.007	2.2e-06
1.stearoyl.2.dihomo.linolenoyl.GPC.18.0.20.3n3.or.6.	-0.007	1.9e-05	-0.006	0.0002	-0.005	0.0019
oleoyl.linoleoyl.glycerol.18.1.18.2.2.	-0.012	2.3e-05	-0.01	0.0002	-0.009	0.0006
isobutyrylcarnitine.C4.	0.012	2.8e-05	0.012	5.9e-05	0.011	0.0002
fumarate	0.005	3.9e-05	0.006	3.3e-05	0.005	7.1e-05
2.hydroxy.3.methylvalerate	0.008	4.2e-05	0.009	1.4e-05	0.009	2.7e-05
Total Physical Activity
Metabolite	Model 1*		Model 2**		Model3***
	Beta	P-value	Beta	P-value	Beta	P-value
3.4.hydroxyphenyl.lactate	0.00282377	3.61727e-06	0.00289606	1.88295e-06	0.00288034	2.31402e-06
heptanoate	-0.0120209	1.78339e-05	-0.0121093	1.55832e-05	-0.012285	1.27679e-05
*Model 1: age and sex adjusted. **Model 2: model 1 with further adjustment for BMI. ***Model 3: model 1 with further adjustment for all covariates.

## Sheet: ST3-MR PA on metabolites
Supplementary Table 3. Assessment of causal effect of physical activity on the identified metabolites using Mendelian randomisation
Metabolite	Weighted median-		IVW		MR-Egger		MR- Egger intercept
	Beta	P-value	Beta	P-value	Beta	P-value	Intercept	Intercept P-value
Glutamate	0.007	0.952	-0.021	0.842	0.31	0.401	-0.006	0.35
Fumarate	0.029	0.767	0.037	0.626	0.185	0.488	-0.003	0.563
imidazole lactate	0.264	0.062	0.19	0.071	0.368	0.318	-0.003	0.614
Indolelactate	0.039	0.745	0.107	0.236	-0.413	0.189	0.01	0.085
phenyllactate (PLA)	0.175	0.179	0.175	0.074	0.011	0.975	0.003	0.617
alpha-hydroxyisocaproate	-0.135	0.217	-0.036	0.674	-0.413	0.163	0.007	0.183
3-(4-hydroxyphenyl)lactate	0.152	0.231	0.158	0.094	0.423	0.199	-0.005	0.401
isobutyrylcarnitine (C4)	0.122	0.568	0.13	0.419	0.344	0.543	-0.004	0.693
alpha-hydroxyisovalerate	-0.147	0.386	-0.116	0.394	-0.919	0.035	0.015	0.054
1-linolenoylglycerol (18:3)	0.297	0.474	0.208	0.495	-0.168	0.876	0.007	0.715
tiglylcarnitine (C5:1-DC)	-0.064	0.676	-0.07	0.567	-0.33	0.462	0.005	0.545
2-hydroxy-3-methylvalerate	-0.063	0.681	-0.087	0.461	-0.856	0.029	0.014	0.041
pristanate	0.514	0.389	0.391	0.496	-1.246	0.543	0.03	0.404
methionine sulfone	0.113	0.503	0.145	0.254	-0.137	0.768	0.005	0.525
oleoyl-linoleoyl-glycerol (18:1/18:2) [1]	-0.149	0.514	-0.128	0.672	-0.589	0.597	0.008	0.666
oleoyl-linoleoyl-glycerol (18:1/18:2) [2]	-0.084	0.717	-0.131	0.662	-0.551	0.618	0.008	0.691
1-(1-enyl-stearoyl)-2-docosahexaenoyl-GPE (P-18:0/22:6)*	0.362	0.025	0.23	0.092	0.766	0.099	-0.01	0.228
1-(1-enyl-palmitoyl)-2-oleoyl-GPC (P-16:0/18:1)*	0.218	0.044	0.17	0.207	0.5	0.304	-0.006	0.479
1-(1-enyl-stearoyl)-2-oleoyl-GPC (P-18:0/18:1)	0.358	0.025	0.256	0.221	0.606	0.43	-0.006	0.634
1-(1-enyl-stearoyl)-2-arachidonoyl-GPC (P-18:0/20:4)	0.076	0.658	0.048	0.749	0.264	0.632	-0.004	0.682
1-stearoyl-2-dihomo-linolenoyl-GPC (18:0/20:3n3 or 6)*	-0.162	0.211	-0.112	0.33	-0.425	0.303	0.006	0.429
palmitoyl-linoleoyl-glycerol (16:0/18:2) [2]*	-0.297	0.246	-0.28	0.3	-0.646	0.518	0.007	0.702
1-(1-enyl-palmitoyl)-2-docosahexaenoyl-GPE (P-16:0/22:6)*	0.202	0.119	0.14	0.182	0.651	0.053	-0.009	0.113
1-(1-enyl-palmitoyl)-2-linoleoyl-GPC (P-16:0/18:2)*	0.265	0.013	0.174	0.173	0.447	0.336	-0.005	0.539
1-(1-enyl-palmitoyl)-2-arachidonoyl-GPC (P-16:0/20:4)*	-0.004	0.969	-0.017	0.828	0.309	0.24	-0.006	0.196
1-(1-enyl-stearoyl)-GPC (P-18:0) *	-0.022	0.947	0.116	0.706	-0.275	0.809	0.007	0.721
1-(1-enyl-stearoyl)-2-docosahexaenoyl-GPC (P-18:0/22:6)*	0.388	0.016	0.266	0.163	0.802	0.24	-0.01	0.413
1-(1-enyl-stearoyl)-2-linoleoyl-GPC (P-18:0/18:2)*	0.487	0.002	0.267	0.21	0.838	0.273	-0.01	0.436
1-(1-enyl-palmitoyl)-2-palmitoyl-GPC (P-16:0/16:0)*	0.075	0.398	0.056	0.47	0.284	0.304	-0.004	0.39
palmitoyl-oleoyl-glycerol (16:0/18:1) [2]*	-0.341	0.243	-0.266	0.296	-0.759	0.416	0.009	0.581
oleoyl-oleoyl-glycerol (18:1/18:1) [1]*	-0.073	0.782	-0.133	0.633	-0.304	0.77	0.003	0.863
oleoyl-oleoyl-glycerol (18:1/18:1) [2]*	0.108	0.651	-0.111	0.678	-0.526	0.594	0.008	0.661
diacylglycerol (14:0/18:1, 16:0/16:1) [1]*	-0.398	0.414	-0.522	0.33	-1.83	0.345	0.024	0.482
diacylglycerol (14:0/18:1, 16:0/16:1) [2]*	-0.438	0.475	-0.116	0.818	-2.07	0.23	0.036	0.237
diacylglycerol (16:1/18:2 [2], 16:0/18:3 [1])*	-0.135	0.72	-0.15	0.692	-1.399	0.294	0.023	0.328
linoleoyl-linoleoyl-glycerol (18:2/18:2) [1]*	-0.107	0.701	-0.102	0.78	-0.768	0.564	0.012	0.602
1-(1-enyl-oleoyl)-2-docosahexaenoyl-GPE (P-18:1/22:6)*	0.288	0.287	0.392	0.082	1.053	0.189	-0.012	0.389

## Sheet: ST4-MR BMI on metabolites
Supplementary Table 4. Assessment of causal effect of BMI on the identified metabolites using Mendelian randomisation
Dataset from Shin et al, 2014
Metabolite	exposure	Inverse variance weighted			MR Egger				Weighted Median			het.pval.ivw	p.ivw.fdr
		beta_ivw	se_ivw	p_ivw	beta_egger	se_egger	p_egger	pval.pleio	beta_wme	se_wme	p_wme
3-(4-hydroxyphenyl)lactate	BMI	0.0250501	0.00877065	0.00428842	0.0698858	0.023922	0.00364187	0.0445878	0.0321706	0.0141123	0.0226309	0.0170371	0.0214421
alpha-hydroxyisovalerate	BMI	0.0238323	0.0114872	0.038016	0.0242759	0.0314913	0.441144	0.987934	0.0275862	0.0196156	0.159623	0.161355	0.0950399
indolelactate	BMI	-0.013475	0.00894543	0.131977	0.0301989	0.0244008	0.216436	0.0550465	-0.0101098	0.0158725	0.524166	0.0192822	0.219961
isobutyrylcarnitine (C4)	BMI	-0.0063012	0.0117887	0.592987	0.0428525	0.0322193	0.184114	0.101785	-0.0221018	0.019757	0.263277	0.995744	0.741234
phenyllactate (PLA)	BMI	-0.00130543	0.00827459	0.874643	0.00478484	0.0225401	0.831974	0.771571	-0.00196836	0.0132015	0.881474	0.748016	0.874643
Dataset from the Airwave Study
Metabolite	exposure	Inverse variance weighted			MR Egger				Weighted Median			het.pval.ivw	p.ivw.fdr
		beta_ivw	se_ivw	p_ivw	beta_egger	se_egger	p_egger	pval.pleio	beta_wme	se_wme	p_wme
1-(1-enyl-stearoyl)-2-docosahexaenoyl-GPC (P-18:0/22:6)*	BMI	-0.0327042	0.0156133	0.0362032	-0.0571124	0.0415721	0.170113	0.526693	-0.0249406	0.0268661	0.353237	0.501602	0.452963
3-(4-hydroxyphenyl)lactate	BMI	0.0259195	0.0132796	0.0509587	0.0843035	0.0352805	0.0172392	0.074773	0.0391196	0.021833	0.0731707	0.358147	0.452963
alpha-hydroxyisocaproate	BMI	0.0235387	0.0120994	0.0517209	0.0452711	0.0322341	0.160805	0.467292	0.0164835	0.0203255	0.417378	0.207741	0.452963
1-(1-enyl-stearoyl)-2-linoleoyl-GPC (P-18:0/18:2)*	BMI	-0.0279649	0.0147643	0.0582133	-0.00603858	0.03934	0.878068	0.547866	-0.0172729	0.0249821	0.489307	0.0242257	0.452963
indolelactate	BMI	0.0234462	0.0125249	0.0612112	0.0575499	0.0333496	0.0850258	0.27039	0.0108153	0.0224132	0.62942	0.698943	0.452963
fumarate	BMI	-0.0176922	0.0106206	0.0957454	0.0410368	0.0282798	0.147378	0.0254808	-0.0073517	0.0187201	0.694529	0.628247	0.564874
1-stearoyl-2-dihomo-linolenoyl-GPC (18:0/20:3n3 or 6)*	BMI	0.0207659	0.0128786	0.106868	-0.0123953	0.0342915	0.717902	0.297256	-0.0048822	0.021739	0.822304	0.836924	0.564874
glutamate	BMI	0.0168532	0.0109549	0.123945	0.0231112	0.0291713	0.428586	0.817048	0.0185101	0.0195745	0.344341	0.680388	0.573244
1-(1-enyl-palmitoyl)-2-linoleoyl-GPC (P-16:0/18:2)*	BMI	-0.0148107	0.0112848	0.189371	0.000249104	0.0300701	0.993394	0.589177	-0.00179517	0.0169552	0.91568	0.00315563	0.648588
oleoyl-oleoyl-glycerol (18:1/18:1) [2]*	BMI	0.0266597	0.0226126	0.238408	0.0112381	0.0602676	0.852151	0.78259	0.0246178	0.038966	0.527534	0.386772	0.648588
phenyllactate (PLA)	BMI	0.0165466	0.0145763	0.256303	0.0722375	0.0387563	0.0629213	0.121662	0.0383523	0.0240881	0.111347	0.0164381	0.648588
1-(1-enyl-stearoyl)-GPC (P-18:0) *	BMI	-0.0341237	0.030809	0.26804	0.0213868	0.0820331	0.794423	0.465649	0.0157487	0.0526867	0.765008	0.520345	0.648588
1-(1-enyl-palmitoyl)-2-arachidonoyl-GPC (P-16:0/20:4)*	BMI	0.0106529	0.00983465	0.278718	0.0112672	0.0261878	0.6672	0.979817	-0.000375089	0.01629	0.98163	0.893693	0.648588
1-(1-enyl-stearoyl)-2-oleoyl-GPC (P-18:0/18:1)	BMI	-0.01578	0.0146166	0.280324	0.0299909	0.0388972	0.441052	0.2048	0.00861054	0.0242366	0.722387	0.170546	0.648588
palmitoyl-oleoyl-glycerol (16:0/18:1) [2]*	BMI	0.0305044	0.0286557	0.287096	-0.000989988	0.0763042	0.989654	0.656262	0.00896012	0.0504032	0.858905	0.564909	0.648588
1-(1-enyl-stearoyl)-2-docosahexaenoyl-GPE (P-18:0/22:6)*	BMI	-0.0171667	0.0163064	0.292453	-0.0496133	0.0434192	0.253727	0.420447	-0.0219069	0.0284727	0.441656	0.790192	0.648588
imidazole lactate	BMI	0.0154369	0.0149358	0.301346	0.0165632	0.039801	0.677478	0.975653	0.0190916	0.0233363	0.413297	0.291812	0.648588
1-(1-enyl-palmitoyl)-2-oleoyl-GPC (P-16:0/18:1)*	BMI	-0.010932	0.0108918	0.315529	0.0290533	0.0289667	0.31635	0.137008	0.0233843	0.0174874	0.181155	0.0276539	0.648588
alpha-hydroxyisovalerate	BMI	0.0154858	0.0173259	0.371431	0.0768857	0.0461049	0.096015	0.151365	0.0198327	0.0294323	0.500412	0.483179	0.723313
1-(1-enyl-stearoyl)-2-arachidonoyl-GPC (P-18:0/20:4)	BMI	0.0151459	0.0176811	0.391657	-0.00280585	0.0470806	0.952501	0.680947	-0.0171653	0.0294915	0.560538	0.962265	0.724566
palmitoyl-linoleoyl-glycerol (16:0/18:2) [2]*	BMI	0.0190749	0.024635	0.438753	-0.0349743	0.065598	0.594159	0.37442	-0.00279574	0.0426246	0.947704	0.536745	0.742785
oleoyl-oleoyl-glycerol (18:1/18:1) [1]*	BMI	0.0195191	0.0256848	0.447286	-0.00118514	0.0684551	0.986194	0.744307	0.0217449	0.0438321	0.619827	0.175942	0.742785
diacylglycerol (14:0/18:1, 16:0/16:1) [2]*	BMI	0.0461017	0.063039	0.464584	-0.289318	0.167232	0.0842383	0.030924	0.0319599	0.103212	0.756825	0.29854	0.742785
methionine sulfone	BMI	-0.0120452	0.0177515	0.497427	0.0738458	0.0471242	0.117735	0.0497728	0.0226449	0.027792	0.415186	0.237081	0.742785
tiglylcarnitine (C5:1-DC)	BMI	0.0112506	0.0167536	0.501882	0.00553558	0.0446543	0.901392	0.890224	0.0114857	0.0264057	0.663584	0.327449	0.742785
pristanate	BMI	-0.0387335	0.060907	0.524812	-0.144312	0.162233	0.374144	0.482881	-0.0751564	0.0945167	0.426517	0.233177	0.746848
2-hydroxy-3-methylvalerate	BMI	0.00911063	0.0161385	0.572394	0.0571721	0.0429532	0.183784	0.227888	-0.0201632	0.0270916	0.456719	0.155529	0.784392
diacylglycerol (14:0/18:1, 16:0/16:1) [1]*	BMI	0.0226316	0.0484065	0.640119	-0.208746	0.128528	0.104977	0.0526455	-0.0338265	0.0786748	0.66723	0.210329	0.845871
oleoyl-linoleoyl-glycerol (18:1/18:2) [2]	BMI	0.00824058	0.0210435	0.695356	-0.029598	0.0560606	0.597758	0.466792	0.0309898	0.0366254	0.39748	0.423989	0.870583
linoleoyl-linoleoyl-glycerol (18:2/18:2) [1]*	BMI	-0.00948484	0.0251558	0.706141	-0.0846671	0.0669838	0.20682	0.226451	-0.0329027	0.0418777	0.432052	0.682745	0.870583
1-(1-enyl-oleoyl)-2-docosahexaenoyl-GPE (P-18:1/22:6)*	BMI	0.00892614	0.0258045	0.729407	-0.0390299	0.0687062	0.570242	0.45173	-0.00834902	0.043688	0.848443	0.964012	0.870583
oleoyl-linoleoyl-glycerol (18:1/18:2) [1]	BMI	0.00422887	0.0205319	0.836818	-0.033053	0.0546968	0.54592	0.462414	0.0320629	0.0365933	0.380924	0.455992	0.96757
1-linolenoylglycerol (18:3)	BMI	0.00512727	0.0445195	0.908311	-0.0454145	0.118642	0.702041	0.64597	0.00614788	0.0710608	0.931056	0.0737966	0.992509
1-(1-enyl-palmitoyl)-2-palmitoyl-GPC (P-16:0/16:0)*	BMI	-0.000511716	0.0093571	0.956387	0.0234999	0.0249132	0.345998	0.298873	0.0202229	0.0147125	0.169275	0.119749	0.992509
isobutyrylcarnitine (C4)	BMI	-0.00033528	0.022503	0.988112	0.0287258	0.0599217	0.631871	0.601007	-0.0303685	0.037817	0.421953	0.917447	0.992509
diacylglycerol (16:1/18:2 [2], 16:0/18:3 [1])*	BMI	0.000518477	0.0365113	0.98867	-0.1651	0.0969865	0.0893207	0.0659903	-0.0526009	0.0615096	0.392459	0.209267	0.992509
1-(1-enyl-palmitoyl)-2-docosahexaenoyl-GPE (P-16:0/22:6)*	BMI	0.000119264	0.0127023	0.992509	-0.0448635	0.0338218	0.185289	0.151899	0.00327597	0.0214693	0.878723	0.623457	0.992509
